# Supplementary material for: Prediction of Congenital Portosystemic Shunt in Neonatal Hypergalactosemia Using Gal-1-P/Gal Ratio, Bile Acid, and Ammonia
Source: Int J Neonatal Screen. 2025 Aug 7;11(3):61. doi: 10.3390/ijns11030061 (PMC12372138; doi:10.3390/ijns11030061)
Supplement: Supplementary file 1 [file IJNS-11-00061-s001.zip]

Archive with 4 entries (4 files):
- IJNS-3749829 Figure S1.pptx
- IJNS-3749829 Figure S2.pptx
- IJNS-3749829 Table S1.pdf
- IJNS-3749829 Table S2.xlsx
