# Supplementary material for: Prediction of Congenital Portosystemic Shunt in Neonatal Hypergalactosemia Using Gal-1-P/Gal Ratio, Bile Acid, and Ammonia
Source: Int J Neonatal Screen. 2025 Aug 7;11(3):61. doi: 10.3390/ijns11030061 (PMC12372138; doi:10.3390/ijns11030061)
Supplement: Supplementary file 1 [file IJNS-11-00061-s001.zip › IJNS-3749829 Table S2.xlsx]

## Sheet: Sheet1
TableS2. Sensitivity and specificity of predicted disease probability (P) .
P	Sensitivity	95% CI	Specificity	95% CI
≥0.000000244	100	92.0 - 100.0	0	0.0 - 4.3
>0.015761668	100	92.0 - 100.0	8.43	3.5 - 16.6
>0.016021867	97.73	88.0 - 99.9	8.43	3.5 - 16.6
>0.052123608	97.73	88.0 - 99.9	25.3	16.4 - 36.0
>0.052449898	95.45	84.5 - 99.4	25.3	16.4 - 36.0
>0.068891189	95.45	84.5 - 99.4	32.53	22.6 - 43.7
>0.078193246	93.18	81.3 - 98.6	32.53	22.6 - 43.7
>0.168237591	93.18	81.3 - 98.6	44.58	33.7 - 55.9
>0.168902342	90.91	78.3 - 97.5	44.58	33.7 - 55.9
>0.25037187	90.91	78.3 - 97.5	60.24	48.9 - 70.8
>0.254100747	88.64	75.4 - 96.2	60.24	48.9 - 70.8
>0.378388004	88.64	75.4 - 96.2	78.31	67.9 - 86.6
>0.392162917	79.55	64.7 - 90.2	78.31	67.9 - 86.6
>0.400757175	79.55	64.7 - 90.2	80.72	70.6 - 88.6
>0.404380996	77.27	62.2 - 88.5	80.72	70.6 - 88.6
>0.416263261	77.27	62.2 - 88.5	83.13	73.3 - 90.5
>0.42327645	75	59.7 - 86.8	83.13	73.3 - 90.5
>0.430154877	75	59.7 - 86.8	84.34	74.7 - 91.4
>0.47295391	70.45	54.8 - 83.2	84.34	74.7 - 91.4
>0.477468644	70.45	54.8 - 83.2	85.54	76.1 - 92.3
>0.49178534	63.64	47.8 - 77.6	85.54	76.1 - 92.3
>0.493898587	63.64	47.8 - 77.6	86.75	77.5 - 93.2
>0.535522206	47.73	32.5 - 63.3	86.75	77.5 - 93.2
>0.539925144	47.73	32.5 - 63.3	87.95	79.0 - 94.1
>0.591649416	36.36	22.4 - 52.2	87.95	79.0 - 94.1
>0.603712067	36.36	22.4 - 52.2	91.57	83.4 - 96.5
>0.613241259	34.09	20.5 - 49.9	91.57	83.4 - 96.5
>0.642248384	34.09	20.5 - 49.9	93.98	86.5 - 98.0
>0.658614165	29.55	16.8 - 45.2	93.98	86.5 - 98.0
>0.666168391	29.55	16.8 - 45.2	96.39	89.8 - 99.2
>0.684445953	25	13.2 - 40.3	96.39	89.8 - 99.2
>0.687304119	25	13.2 - 40.3	97.59	91.6 - 99.7
>0.724461189	22.73	11.5 - 37.8	97.59	91.6 - 99.7
>0.726615745	22.73	11.5 - 37.8	98.8	93.5 - 100.0
>0.810169631	11.36	3.8 - 24.6	98.8	93.5 - 100.0
>0.824389806	11.36	3.8 - 24.6	100	95.7 - 100.0
>0.979630045	0	0.0 - 8.0	100	95.7 - 100.0
